# Supplementary material for: Effectiveness and Safety of Chinese Herbal Injections Combined with SOX Chemotherapy Regimens for Advanced Gastric Cancer: a Bayesian Network Meta-Analysis
Source: J Cancer. 2024 Jan 1;15(4):889–907. doi: 10.7150/jca.91301 (PMC10788720; doi:10.7150/jca.91301)
Supplement: Supplementary file 2 — Supplementary CINeMA results. [file jcav15p0889s2.xls]

## Sheet: Clinical effectiveness
Comparison	Number of studies	Within-study bias	Reporting bias	Indirectness	Imprecision	Heterogeneity	Incoherence	Confidence rating	Reason(s) for downgrading
A:I	10	No concerns	Low risk	No concerns	No concerns	No concerns	Some concerns	Moderate	["Incoherence"]
B:I	1	No concerns	Low risk	No concerns	Major concerns	No concerns	Some concerns	Low	["Imprecision","Incoherence"]
C:I	9	No concerns	Low risk	No concerns	No concerns	No concerns	Some concerns	Moderate	["Incoherence"]
D:I	4	Some concerns	Low risk	No concerns	No concerns	No concerns	Some concerns	Low	["Within-study bias","Incoherence"]
E:I	5	No concerns	Low risk	No concerns	No concerns	No concerns	Some concerns	Moderate	["Incoherence"]
F:I	4	Some concerns	Low risk	No concerns	Major concerns	No concerns	Some concerns	Very low	["Within-study bias","Imprecision","Incoherence"]
G:I	2	Some concerns	Low risk	No concerns	No concerns	No concerns	Some concerns	Low	["Within-study bias","Incoherence"]
H:I	5	No concerns	Low risk	No concerns	Major concerns	No concerns	Some concerns	Low	["Imprecision","Incoherence"]
A:B	0	No concerns	Low risk	No concerns	Major concerns	No concerns	Some concerns	Low	["Imprecision","Incoherence"]
A:C	0	No concerns	Low risk	No concerns	Major concerns	No concerns	Some concerns	Low	["Imprecision","Incoherence"]
A:D	0	No concerns	Low risk	No concerns	Major concerns	No concerns	Some concerns	Low	["Imprecision","Incoherence"]
A:E	0	No concerns	Low risk	No concerns	Major concerns	No concerns	Some concerns	Low	["Imprecision","Incoherence"]
A:F	0	Some concerns	Low risk	No concerns	Major concerns	No concerns	Some concerns	Very low	["Within-study bias","Imprecision","Incoherence"]
A:G	0	Some concerns	Low risk	No concerns	Major concerns	No concerns	Some concerns	Very low	["Within-study bias","Imprecision","Incoherence"]
A:H	0	No concerns	Low risk	No concerns	Major concerns	No concerns	Some concerns	Low	["Imprecision","Incoherence"]
B:C	0	No concerns	Low risk	No concerns	Major concerns	No concerns	Some concerns	Low	["Imprecision","Incoherence"]
B:D	0	No concerns	Low risk	No concerns	Major concerns	No concerns	Some concerns	Low	["Imprecision","Incoherence"]
B:E	0	No concerns	Low risk	No concerns	Major concerns	No concerns	Some concerns	Low	["Imprecision","Incoherence"]
B:F	0	Some concerns	Low risk	No concerns	Major concerns	No concerns	Some concerns	Very low	["Within-study bias","Imprecision","Incoherence"]
B:G	0	No concerns	Low risk	No concerns	Major concerns	No concerns	Some concerns	Low	["Imprecision","Incoherence"]
B:H	0	No concerns	Low risk	No concerns	Major concerns	No concerns	Some concerns	Low	["Imprecision","Incoherence"]
C:D	0	No concerns	Low risk	No concerns	Major concerns	No concerns	Some concerns	Low	["Imprecision","Incoherence"]
C:E	0	No concerns	Low risk	No concerns	Major concerns	No concerns	Some concerns	Low	["Imprecision","Incoherence"]
C:F	0	Some concerns	Low risk	No concerns	Major concerns	No concerns	Some concerns	Very low	["Within-study bias","Imprecision","Incoherence"]
C:G	0	Some concerns	Low risk	No concerns	Major concerns	No concerns	Some concerns	Very low	["Within-study bias","Imprecision","Incoherence"]
C:H	0	No concerns	Low risk	No concerns	Major concerns	No concerns	Some concerns	Low	["Imprecision","Incoherence"]
D:E	0	No concerns	Low risk	No concerns	Major concerns	No concerns	Some concerns	Low	["Imprecision","Incoherence"]
D:F	0	Some concerns	Low risk	No concerns	Major concerns	No concerns	Some concerns	Very low	["Within-study bias","Imprecision","Incoherence"]
D:G	0	Some concerns	Low risk	No concerns	Major concerns	No concerns	Some concerns	Very low	["Within-study bias","Imprecision","Incoherence"]
D:H	0	No concerns	Low risk	No concerns	Major concerns	No concerns	Some concerns	Low	["Imprecision","Incoherence"]
E:F	0	Some concerns	Low risk	No concerns	Major concerns	No concerns	Some concerns	Very low	["Within-study bias","Imprecision","Incoherence"]
E:G	0	No concerns	Low risk	No concerns	Major concerns	No concerns	Some concerns	Low	["Imprecision","Incoherence"]
E:H	0	No concerns	Low risk	No concerns	Major concerns	No concerns	Some concerns	Low	["Imprecision","Incoherence"]
F:G	0	Some concerns	Low risk	No concerns	Major concerns	No concerns	Some concerns	Very low	["Within-study bias","Imprecision","Incoherence"]
F:H	0	Some concerns	Low risk	No concerns	Major concerns	No concerns	Some concerns	Very low	["Within-study bias","Imprecision","Incoherence"]
G:H	0	No concerns	Low risk	No concerns	Major concerns	No concerns	Some concerns	Low	["Imprecision","Incoherence"]

## Sheet:  KPS score
Comparison	Number of studies	Within-study bias	Reporting bias	Indirectness	Imprecision	Heterogeneity	Incoherence	Confidence rating	Reason(s) for downgrading
A:I	2	Some concerns	Low risk	No concerns	Major concerns	No concerns	Some concerns	Very low	["Within-study bias","Imprecision","Incoherence"]
B:I	1	No concerns	Low risk	No concerns	No concerns	No concerns	Some concerns	Moderate	["Incoherence"]
C:I	4	Some concerns	Low risk	No concerns	No concerns	No concerns	Some concerns	Low	["Within-study bias","Incoherence"]
E:I	1	Some concerns	Low risk	No concerns	No concerns	Major concerns	Some concerns	Very low	["Within-study bias","Heterogeneity","Incoherence"]
F:I	4	Some concerns	Low risk	No concerns	No concerns	No concerns	Some concerns	Low	["Within-study bias","Incoherence"]
G:I	1	Some concerns	Low risk	No concerns	Major concerns	No concerns	Some concerns	Very low	["Within-study bias","Imprecision","Incoherence"]
H:I	4	No concerns	Low risk	No concerns	No concerns	No concerns	Some concerns	Moderate	["Incoherence"]
I:J	1	No concerns	Low risk	No concerns	No concerns	No concerns	Some concerns	Moderate	["Incoherence"]
A:B	0	Some concerns	Low risk	No concerns	Major concerns	No concerns	Some concerns	Very low	["Within-study bias","Imprecision","Incoherence"]
A:C	0	Some concerns	Low risk	No concerns	Major concerns	No concerns	Some concerns	Very low	["Within-study bias","Imprecision","Incoherence"]
A:E	0	Some concerns	Low risk	No concerns	Major concerns	No concerns	Some concerns	Very low	["Within-study bias","Imprecision","Incoherence"]
A:F	0	Some concerns	Low risk	No concerns	Major concerns	No concerns	Some concerns	Very low	["Within-study bias","Imprecision","Incoherence"]
A:G	0	Some concerns	Low risk	No concerns	Major concerns	No concerns	Some concerns	Very low	["Within-study bias","Imprecision","Incoherence"]
A:H	0	Some concerns	Low risk	No concerns	Major concerns	No concerns	Some concerns	Very low	["Within-study bias","Imprecision","Incoherence"]
A:J	0	Some concerns	Low risk	No concerns	Major concerns	No concerns	Some concerns	Very low	["Within-study bias","Imprecision","Incoherence"]
B:C	0	No concerns	Low risk	No concerns	Major concerns	No concerns	Some concerns	Low	["Imprecision","Incoherence"]
B:E	0	Some concerns	Low risk	No concerns	Major concerns	No concerns	Some concerns	Very low	["Within-study bias","Imprecision","Incoherence"]
B:F	0	Some concerns	Low risk	No concerns	Major concerns	No concerns	Some concerns	Very low	["Within-study bias","Imprecision","Incoherence"]
B:G	0	Some concerns	Low risk	No concerns	Major concerns	No concerns	Some concerns	Very low	["Within-study bias","Imprecision","Incoherence"]
B:H	0	No concerns	Low risk	No concerns	Major concerns	No concerns	Some concerns	Low	["Imprecision","Incoherence"]
B:J	0	No concerns	Low risk	No concerns	Major concerns	No concerns	Some concerns	Low	["Imprecision","Incoherence"]
C:E	0	Some concerns	Low risk	No concerns	Major concerns	No concerns	Some concerns	Very low	["Within-study bias","Imprecision","Incoherence"]
C:F	0	Some concerns	Low risk	No concerns	Major concerns	No concerns	Some concerns	Very low	["Within-study bias","Imprecision","Incoherence"]
C:G	0	Some concerns	Low risk	No concerns	Major concerns	No concerns	Some concerns	Very low	["Within-study bias","Imprecision","Incoherence"]
C:H	0	No concerns	Low risk	No concerns	Major concerns	No concerns	Some concerns	Low	["Imprecision","Incoherence"]
C:J	0	No concerns	Low risk	No concerns	Major concerns	No concerns	Some concerns	Low	["Imprecision","Incoherence"]
E:F	0	Some concerns	Low risk	No concerns	Major concerns	No concerns	Some concerns	Very low	["Within-study bias","Imprecision","Incoherence"]
E:G	0	Some concerns	Low risk	No concerns	Major concerns	No concerns	Some concerns	Very low	["Within-study bias","Imprecision","Incoherence"]
E:H	0	Some concerns	Low risk	No concerns	Major concerns	No concerns	Some concerns	Very low	["Within-study bias","Imprecision","Incoherence"]
E:J	0	Some concerns	Low risk	No concerns	Major concerns	No concerns	Some concerns	Very low	["Within-study bias","Imprecision","Incoherence"]
F:G	0	Some concerns	Low risk	No concerns	Major concerns	No concerns	Some concerns	Very low	["Within-study bias","Imprecision","Incoherence"]
F:H	0	Some concerns	Low risk	No concerns	Major concerns	No concerns	Some concerns	Very low	["Within-study bias","Imprecision","Incoherence"]
F:J	0	Some concerns	Low risk	No concerns	Major concerns	No concerns	Some concerns	Very low	["Within-study bias","Imprecision","Incoherence"]
G:H	0	Some concerns	Low risk	No concerns	Major concerns	No concerns	Some concerns	Very low	["Within-study bias","Imprecision","Incoherence"]
G:J	0	Some concerns	Low risk	No concerns	Major concerns	No concerns	Some concerns	Very low	["Within-study bias","Imprecision","Incoherence"]
H:J	0	No concerns	Low risk	No concerns	Major concerns	No concerns	Some concerns	Low	["Imprecision","Incoherence"]

## Sheet: leukopenia
Comparison	Number of studies	Within-study bias	Reporting bias	Indirectness	Imprecision	Heterogeneity	Incoherence	Confidence rating	Reason(s) for downgrading
A:I	8	Some concerns	Low risk	No concerns	No concerns	No concerns	Some concerns	Low	["Within-study bias","Incoherence"]
B:I	1	No concerns	Low risk	No concerns	No concerns	No concerns	Some concerns	Moderate	["Incoherence"]
C:I	6	Some concerns	Low risk	No concerns	No concerns	No concerns	Some concerns	Low	["Within-study bias","Incoherence"]
D:I	1	Some concerns	Low risk	No concerns	Major concerns	No concerns	Some concerns	Very low	["Within-study bias","Imprecision","Incoherence"]
E:I	2	No concerns	Low risk	No concerns	No concerns	No concerns	Some concerns	Moderate	["Incoherence"]
F:I	3	Some concerns	Low risk	No concerns	Major concerns	No concerns	Some concerns	Very low	["Within-study bias","Imprecision","Incoherence"]
G:I	1	No concerns	Low risk	No concerns	No concerns	No concerns	Some concerns	Moderate	["Incoherence"]
H:I	3	Some concerns	Low risk	No concerns	No concerns	Major concerns	Some concerns	Very low	["Within-study bias","Heterogeneity","Incoherence"]
I:J	1	Some concerns	Low risk	No concerns	Major concerns	No concerns	Some concerns	Very low	["Within-study bias","Imprecision","Incoherence"]
A:B	0	No concerns	Low risk	No concerns	Major concerns	No concerns	Some concerns	Low	["Imprecision","Incoherence"]
A:C	0	Some concerns	Low risk	No concerns	Major concerns	No concerns	Some concerns	Very low	["Within-study bias","Imprecision","Incoherence"]
A:D	0	Some concerns	Low risk	No concerns	Major concerns	No concerns	Some concerns	Very low	["Within-study bias","Imprecision","Incoherence"]
A:E	0	No concerns	Low risk	No concerns	Major concerns	No concerns	Some concerns	Low	["Imprecision","Incoherence"]
A:F	0	Some concerns	Low risk	No concerns	Major concerns	No concerns	Some concerns	Very low	["Within-study bias","Imprecision","Incoherence"]
A:G	0	No concerns	Low risk	No concerns	Major concerns	No concerns	Some concerns	Low	["Imprecision","Incoherence"]
A:H	0	Some concerns	Low risk	No concerns	Major concerns	No concerns	Some concerns	Very low	["Within-study bias","Imprecision","Incoherence"]
A:J	0	Some concerns	Low risk	No concerns	Major concerns	No concerns	Some concerns	Very low	["Within-study bias","Imprecision","Incoherence"]
B:C	0	No concerns	Low risk	No concerns	Major concerns	No concerns	Some concerns	Low	["Imprecision","Incoherence"]
B:D	0	Some concerns	Low risk	No concerns	Major concerns	No concerns	Some concerns	Very low	["Within-study bias","Imprecision","Incoherence"]
B:E	0	No concerns	Low risk	No concerns	Major concerns	No concerns	Some concerns	Low	["Imprecision","Incoherence"]
B:F	0	No concerns	Low risk	No concerns	Major concerns	No concerns	Some concerns	Low	["Imprecision","Incoherence"]
B:G	0	No concerns	Low risk	No concerns	Major concerns	No concerns	Some concerns	Low	["Imprecision","Incoherence"]
B:H	0	No concerns	Low risk	No concerns	Major concerns	No concerns	Some concerns	Low	["Imprecision","Incoherence"]
B:J	0	Some concerns	Low risk	No concerns	Major concerns	No concerns	Some concerns	Very low	["Within-study bias","Imprecision","Incoherence"]
C:D	0	Some concerns	Low risk	No concerns	No concerns	Major concerns	Some concerns	Very low	["Within-study bias","Heterogeneity","Incoherence"]
C:E	0	No concerns	Low risk	No concerns	Major concerns	No concerns	Some concerns	Low	["Imprecision","Incoherence"]
C:F	0	Some concerns	Low risk	No concerns	No concerns	No concerns	Some concerns	Low	["Within-study bias","Incoherence"]
C:G	0	No concerns	Low risk	No concerns	Major concerns	No concerns	Some concerns	Low	["Imprecision","Incoherence"]
C:H	0	Some concerns	Low risk	No concerns	No concerns	Major concerns	Some concerns	Very low	["Within-study bias","Heterogeneity","Incoherence"]
C:J	0	Some concerns	Low risk	No concerns	Major concerns	No concerns	Some concerns	Very low	["Within-study bias","Imprecision","Incoherence"]
D:E	0	Some concerns	Low risk	No concerns	Major concerns	No concerns	Some concerns	Very low	["Within-study bias","Imprecision","Incoherence"]
D:F	0	Some concerns	Low risk	No concerns	Major concerns	No concerns	Some concerns	Very low	["Within-study bias","Imprecision","Incoherence"]
D:G	0	Some concerns	Low risk	No concerns	No concerns	No concerns	Some concerns	Low	["Within-study bias","Incoherence"]
D:H	0	Some concerns	Low risk	No concerns	Major concerns	No concerns	Some concerns	Very low	["Within-study bias","Imprecision","Incoherence"]
D:J	0	Some concerns	Low risk	No concerns	Major concerns	No concerns	Some concerns	Very low	["Within-study bias","Imprecision","Incoherence"]
E:F	0	No concerns	Low risk	No concerns	Major concerns	No concerns	Some concerns	Low	["Imprecision","Incoherence"]
E:G	0	No concerns	Low risk	No concerns	Major concerns	No concerns	Some concerns	Low	["Imprecision","Incoherence"]
E:H	0	No concerns	Low risk	No concerns	Major concerns	No concerns	Some concerns	Low	["Imprecision","Incoherence"]
E:J	0	Some concerns	Low risk	No concerns	Major concerns	No concerns	Some concerns	Very low	["Within-study bias","Imprecision","Incoherence"]
F:G	0	No concerns	Low risk	No concerns	No concerns	No concerns	Some concerns	Moderate	["Incoherence"]
F:H	0	Some concerns	Low risk	No concerns	Major concerns	No concerns	Some concerns	Very low	["Within-study bias","Imprecision","Incoherence"]
F:J	0	Some concerns	Low risk	No concerns	Major concerns	No concerns	Some concerns	Very low	["Within-study bias","Imprecision","Incoherence"]
G:H	0	No concerns	Low risk	No concerns	No concerns	No concerns	Some concerns	Moderate	["Incoherence"]
G:J	0	Some concerns	Low risk	No concerns	Major concerns	No concerns	Some concerns	Very low	["Within-study bias","Imprecision","Incoherence"]
H:J	0	Some concerns	Low risk	No concerns	Major concerns	No concerns	Some concerns	Very low	["Within-study bias","Imprecision","Incoherence"]

## Sheet:  thrombocytopenia
Comparison	Number of studies	Within-study bias	Reporting bias	Indirectness	Imprecision	Heterogeneity	Incoherence	Confidence rating	Reason(s) for downgrading
A:I	6	Some concerns	Low risk	No concerns	No concerns	No concerns	Some concerns	Low	["Within-study bias","Incoherence"]
B:I	1	No concerns	Low risk	No concerns	Major concerns	No concerns	Some concerns	Low	["Imprecision","Incoherence"]
C:I	4	No concerns	Low risk	No concerns	No concerns	No concerns	Some concerns	Moderate	["Incoherence"]
E:I	3	No concerns	Low risk	No concerns	No concerns	No concerns	Some concerns	Moderate	["Incoherence"]
F:I	2	Some concerns	Low risk	No concerns	Major concerns	No concerns	Some concerns	Very low	["Within-study bias","Imprecision","Incoherence"]
G:I	1	No concerns	Low risk	No concerns	No concerns	No concerns	Some concerns	Moderate	["Incoherence"]
H:I	4	Some concerns	Low risk	No concerns	Major concerns	No concerns	Some concerns	Very low	["Within-study bias","Imprecision","Incoherence"]
I:J	1	Some concerns	Low risk	No concerns	Major concerns	No concerns	Some concerns	Very low	["Within-study bias","Imprecision","Incoherence"]
A:B	0	No concerns	Low risk	No concerns	Major concerns	No concerns	Some concerns	Low	["Imprecision","Incoherence"]
A:C	0	No concerns	Low risk	No concerns	Major concerns	No concerns	Some concerns	Low	["Imprecision","Incoherence"]
A:E	0	No concerns	Low risk	No concerns	Major concerns	No concerns	Some concerns	Low	["Imprecision","Incoherence"]
A:F	0	Some concerns	Low risk	No concerns	Major concerns	No concerns	Some concerns	Very low	["Within-study bias","Imprecision","Incoherence"]
A:G	0	No concerns	Low risk	No concerns	Major concerns	No concerns	Some concerns	Low	["Imprecision","Incoherence"]
A:H	0	Some concerns	Low risk	No concerns	Major concerns	No concerns	Some concerns	Very low	["Within-study bias","Imprecision","Incoherence"]
A:J	0	Some concerns	Low risk	No concerns	Major concerns	No concerns	Some concerns	Very low	["Within-study bias","Imprecision","Incoherence"]
B:C	0	No concerns	Low risk	No concerns	Major concerns	No concerns	Some concerns	Low	["Imprecision","Incoherence"]
B:E	0	No concerns	Low risk	No concerns	Major concerns	No concerns	Some concerns	Low	["Imprecision","Incoherence"]
B:F	0	Some concerns	Low risk	No concerns	Major concerns	No concerns	Some concerns	Very low	["Within-study bias","Imprecision","Incoherence"]
B:G	0	No concerns	Low risk	No concerns	Major concerns	No concerns	Some concerns	Low	["Imprecision","Incoherence"]
B:H	0	No concerns	Low risk	No concerns	Major concerns	No concerns	Some concerns	Low	["Imprecision","Incoherence"]
B:J	0	Some concerns	Low risk	No concerns	Major concerns	No concerns	Some concerns	Very low	["Within-study bias","Imprecision","Incoherence"]
C:E	0	No concerns	Low risk	No concerns	Major concerns	No concerns	Some concerns	Low	["Imprecision","Incoherence"]
C:F	0	Some concerns	Low risk	No concerns	Major concerns	No concerns	Some concerns	Very low	["Within-study bias","Imprecision","Incoherence"]
C:G	0	No concerns	Low risk	No concerns	Major concerns	No concerns	Some concerns	Low	["Imprecision","Incoherence"]
C:H	0	No concerns	Low risk	No concerns	Major concerns	No concerns	Some concerns	Low	["Imprecision","Incoherence"]
C:J	0	Some concerns	Low risk	No concerns	Major concerns	No concerns	Some concerns	Very low	["Within-study bias","Imprecision","Incoherence"]
E:F	0	No concerns	Low risk	No concerns	Major concerns	No concerns	Some concerns	Low	["Imprecision","Incoherence"]
E:G	0	No concerns	Low risk	No concerns	Major concerns	No concerns	Some concerns	Low	["Imprecision","Incoherence"]
E:H	0	No concerns	Low risk	No concerns	Major concerns	No concerns	Some concerns	Low	["Imprecision","Incoherence"]
E:J	0	No concerns	Low risk	No concerns	Major concerns	No concerns	Some concerns	Low	["Imprecision","Incoherence"]
F:G	0	Some concerns	Low risk	No concerns	No concerns	Major concerns	Some concerns	Very low	["Within-study bias","Heterogeneity","Incoherence"]
F:H	0	Some concerns	Low risk	No concerns	Major concerns	No concerns	Some concerns	Very low	["Within-study bias","Imprecision","Incoherence"]
F:J	0	Some concerns	Low risk	No concerns	Major concerns	No concerns	Some concerns	Very low	["Within-study bias","Imprecision","Incoherence"]
G:H	0	No concerns	Low risk	No concerns	Major concerns	No concerns	Some concerns	Low	["Imprecision","Incoherence"]
G:J	0	Some concerns	Low risk	No concerns	Major concerns	No concerns	Some concerns	Very low	["Within-study bias","Imprecision","Incoherence"]
H:J	0	Some concerns	Low risk	No concerns	Major concerns	No concerns	Some concerns	Very low	["Within-study bias","Imprecision","Incoherence"]

## Sheet: nausea and vomiting
Comparison	Number of studies	Within-study bias	Reporting bias	Indirectness	Imprecision	Heterogeneity	Incoherence	Confidence rating	Reason(s) for downgrading
A:B	0	No concerns	Low risk	No concerns	Major concerns	No concerns	Some concerns	Low	["Imprecision","Incoherence"]
A:C	0	No concerns	Low risk	No concerns	Major concerns	No concerns	Some concerns	Low	["Imprecision","Incoherence"]
A:D	0	Some concerns	Low risk	No concerns	Major concerns	No concerns	Some concerns	Very low	["Within-study bias","Imprecision","Incoherence"]
A:E	0	No concerns	Low risk	No concerns	Major concerns	No concerns	Some concerns	Low	["Imprecision","Incoherence"]
A:F	0	Some concerns	Low risk	No concerns	Major concerns	No concerns	Some concerns	Very low	["Within-study bias","Imprecision","Incoherence"]
A:G	0	No concerns	Low risk	No concerns	Major concerns	No concerns	Some concerns	Low	["Imprecision","Incoherence"]
A:H	0	No concerns	Low risk	No concerns	Major concerns	No concerns	Some concerns	Low	["Imprecision","Incoherence"]
A:I	7	Some concerns	Low risk	No concerns	Major concerns	No concerns	Some concerns	Very low	["Within-study bias","Imprecision","Incoherence"]
A:J	0	Some concerns	Low risk	No concerns	Major concerns	No concerns	Some concerns	Very low	["Within-study bias","Imprecision","Incoherence"]
B:C	0	No concerns	Low risk	No concerns	Major concerns	No concerns	Some concerns	Low	["Imprecision","Incoherence"]
B:D	0	No concerns	Low risk	No concerns	Major concerns	No concerns	Some concerns	Low	["Imprecision","Incoherence"]
B:E	0	No concerns	Low risk	No concerns	Major concerns	No concerns	Some concerns	Low	["Imprecision","Incoherence"]
B:F	0	Some concerns	Low risk	No concerns	Major concerns	No concerns	Some concerns	Very low	["Within-study bias","Imprecision","Incoherence"]
B:G	0	No concerns	Low risk	No concerns	Major concerns	No concerns	Some concerns	Low	["Imprecision","Incoherence"]
B:H	0	No concerns	Low risk	No concerns	Major concerns	No concerns	Some concerns	Low	["Imprecision","Incoherence"]
B:I	1	No concerns	Low risk	No concerns	Major concerns	No concerns	Some concerns	Low	["Imprecision","Incoherence"]
B:J	0	Some concerns	Low risk	No concerns	Major concerns	No concerns	Some concerns	Very low	["Within-study bias","Imprecision","Incoherence"]
C:D	0	No concerns	Low risk	No concerns	Major concerns	No concerns	Some concerns	Low	["Imprecision","Incoherence"]
C:E	0	No concerns	Low risk	No concerns	Major concerns	No concerns	Some concerns	Low	["Imprecision","Incoherence"]
C:F	0	Some concerns	Low risk	No concerns	Major concerns	No concerns	Some concerns	Very low	["Within-study bias","Imprecision","Incoherence"]
C:G	0	No concerns	Low risk	No concerns	Major concerns	No concerns	Some concerns	Low	["Imprecision","Incoherence"]
C:H	0	No concerns	Low risk	No concerns	Major concerns	No concerns	Some concerns	Low	["Imprecision","Incoherence"]
C:I	4	No concerns	Low risk	No concerns	Major concerns	No concerns	Some concerns	Low	["Imprecision","Incoherence"]
C:J	0	Some concerns	Low risk	No concerns	Major concerns	No concerns	Some concerns	Very low	["Within-study bias","Imprecision","Incoherence"]
D:E	0	No concerns	Low risk	No concerns	Major concerns	No concerns	Some concerns	Low	["Imprecision","Incoherence"]
D:F	0	Some concerns	Low risk	No concerns	Major concerns	No concerns	Some concerns	Very low	["Within-study bias","Imprecision","Incoherence"]
D:G	0	No concerns	Low risk	No concerns	Major concerns	No concerns	Some concerns	Low	["Imprecision","Incoherence"]
D:H	0	No concerns	Low risk	No concerns	Major concerns	No concerns	Some concerns	Low	["Imprecision","Incoherence"]
D:I	2	Some concerns	Low risk	No concerns	Major concerns	No concerns	Some concerns	Very low	["Within-study bias","Imprecision","Incoherence"]
D:J	0	Some concerns	Low risk	No concerns	Major concerns	No concerns	Some concerns	Very low	["Within-study bias","Imprecision","Incoherence"]
E:F	0	Some concerns	Low risk	No concerns	Major concerns	No concerns	Some concerns	Very low	["Within-study bias","Imprecision","Incoherence"]
E:G	0	No concerns	Low risk	No concerns	Major concerns	No concerns	Some concerns	Low	["Imprecision","Incoherence"]
E:H	0	No concerns	Low risk	No concerns	Major concerns	No concerns	Some concerns	Low	["Imprecision","Incoherence"]
E:I	3	No concerns	Low risk	No concerns	Major concerns	No concerns	Some concerns	Low	["Imprecision","Incoherence"]
E:J	0	Some concerns	Low risk	No concerns	Major concerns	No concerns	Some concerns	Very low	["Within-study bias","Imprecision","Incoherence"]
F:G	0	Some concerns	Low risk	No concerns	Major concerns	No concerns	Some concerns	Very low	["Within-study bias","Imprecision","Incoherence"]
F:H	0	Some concerns	Low risk	No concerns	Major concerns	No concerns	Some concerns	Very low	["Within-study bias","Imprecision","Incoherence"]
F:I	1	Some concerns	Low risk	No concerns	Major concerns	No concerns	Some concerns	Very low	["Within-study bias","Imprecision","Incoherence"]
F:J	0	Some concerns	Low risk	No concerns	Major concerns	No concerns	Some concerns	Very low	["Within-study bias","Imprecision","Incoherence"]
G:H	0	No concerns	Low risk	No concerns	Major concerns	No concerns	Some concerns	Low	["Imprecision","Incoherence"]
G:I	1	No concerns	Low risk	No concerns	Major concerns	No concerns	Some concerns	Low	["Imprecision","Incoherence"]
G:J	0	Some concerns	Low risk	No concerns	Major concerns	No concerns	Some concerns	Very low	["Within-study bias","Imprecision","Incoherence"]
H:I	3	No concerns	Low risk	No concerns	Major concerns	No concerns	Some concerns	Low	["Imprecision","Incoherence"]
H:J	0	Some concerns	Low risk	No concerns	Major concerns	No concerns	Some concerns	Very low	["Within-study bias","Imprecision","Incoherence"]
I:J	1	Some concerns	Low risk	No concerns	Major concerns	No concerns	Some concerns	Very low	["Within-study bias","Imprecision","Incoherence"]

## Sheet: liver function damage
Comparison	Number of studies	Within-study bias	Reporting bias	Indirectness	Imprecision	Heterogeneity	Incoherence	Confidence rating	Reason(s) for downgrading
A:C	0	No concerns	Low risk	No concerns	Major concerns	No concerns	Some concerns	Low	["Imprecision","Incoherence"]
A:D	0	Some concerns	Low risk	No concerns	No concerns	Major concerns	Some concerns	Very low	["Within-study bias","Heterogeneity","Incoherence"]
A:E	0	Some concerns	Low risk	No concerns	Major concerns	No concerns	Some concerns	Very low	["Within-study bias","Imprecision","Incoherence"]
A:F	0	Some concerns	Low risk	No concerns	Major concerns	No concerns	Some concerns	Very low	["Within-study bias","Imprecision","Incoherence"]
A:G	0	Some concerns	Low risk	No concerns	Major concerns	No concerns	Some concerns	Very low	["Within-study bias","Imprecision","Incoherence"]
A:H	0	Some concerns	Low risk	No concerns	Major concerns	No concerns	Some concerns	Very low	["Within-study bias","Imprecision","Incoherence"]
A:I	5	Some concerns	Low risk	No concerns	No concerns	No concerns	Some concerns	Low	["Within-study bias","Incoherence"]
A:J	0	Some concerns	Low risk	No concerns	Major concerns	No concerns	Some concerns	Very low	["Within-study bias","Imprecision","Incoherence"]
C:D	0	No concerns	Low risk	No concerns	Major concerns	No concerns	Some concerns	Low	["Imprecision","Incoherence"]
C:E	0	No concerns	Low risk	No concerns	Major concerns	No concerns	Some concerns	Low	["Imprecision","Incoherence"]
C:F	0	Some concerns	Low risk	No concerns	Major concerns	No concerns	Some concerns	Very low	["Within-study bias","Imprecision","Incoherence"]
C:G	0	Some concerns	Low risk	No concerns	Major concerns	No concerns	Some concerns	Very low	["Within-study bias","Imprecision","Incoherence"]
C:H	0	No concerns	Low risk	No concerns	Major concerns	No concerns	Some concerns	Low	["Imprecision","Incoherence"]
C:I	2	No concerns	Low risk	No concerns	No concerns	Major concerns	Some concerns	Low	["Heterogeneity","Incoherence"]
C:J	0	Some concerns	Low risk	No concerns	Major concerns	No concerns	Some concerns	Very low	["Within-study bias","Imprecision","Incoherence"]
D:E	0	Some concerns	Low risk	No concerns	Major concerns	No concerns	Some concerns	Very low	["Within-study bias","Imprecision","Incoherence"]
D:F	0	Some concerns	Low risk	No concerns	Major concerns	No concerns	Some concerns	Very low	["Within-study bias","Imprecision","Incoherence"]
D:G	0	Some concerns	Low risk	No concerns	Major concerns	No concerns	Some concerns	Very low	["Within-study bias","Imprecision","Incoherence"]
D:H	0	No concerns	Low risk	No concerns	Major concerns	No concerns	Some concerns	Low	["Imprecision","Incoherence"]
D:I	3	Some concerns	Low risk	No concerns	Major concerns	No concerns	Some concerns	Very low	["Within-study bias","Imprecision","Incoherence"]
D:J	0	Some concerns	Low risk	No concerns	Major concerns	No concerns	Some concerns	Very low	["Within-study bias","Imprecision","Incoherence"]
E:F	0	Some concerns	Low risk	No concerns	Major concerns	No concerns	Some concerns	Very low	["Within-study bias","Imprecision","Incoherence"]
E:G	0	Some concerns	Low risk	No concerns	Major concerns	No concerns	Some concerns	Very low	["Within-study bias","Imprecision","Incoherence"]
E:H	0	No concerns	Low risk	No concerns	Major concerns	No concerns	Some concerns	Low	["Imprecision","Incoherence"]
E:I	3	No concerns	Low risk	No concerns	No concerns	Major concerns	Some concerns	Low	["Heterogeneity","Incoherence"]
E:J	0	Some concerns	Low risk	No concerns	Major concerns	No concerns	Some concerns	Very low	["Within-study bias","Imprecision","Incoherence"]
F:G	0	Some concerns	Low risk	No concerns	Major concerns	No concerns	Some concerns	Very low	["Within-study bias","Imprecision","Incoherence"]
F:H	0	Some concerns	Low risk	No concerns	Major concerns	No concerns	Some concerns	Very low	["Within-study bias","Imprecision","Incoherence"]
F:I	2	Some concerns	Low risk	No concerns	Major concerns	No concerns	Some concerns	Very low	["Within-study bias","Imprecision","Incoherence"]
F:J	0	Some concerns	Low risk	No concerns	Major concerns	No concerns	Some concerns	Very low	["Within-study bias","Imprecision","Incoherence"]
G:H	0	Some concerns	Low risk	No concerns	Major concerns	No concerns	Some concerns	Very low	["Within-study bias","Imprecision","Incoherence"]
G:I	1	Some concerns	Low risk	No concerns	No concerns	No concerns	Some concerns	Low	["Within-study bias","Incoherence"]
G:J	0	Some concerns	Low risk	No concerns	Major concerns	No concerns	Some concerns	Very low	["Within-study bias","Imprecision","Incoherence"]
H:I	2	No concerns	Low risk	No concerns	Major concerns	No concerns	Some concerns	Low	["Imprecision","Incoherence"]
H:J	0	Some concerns	Low risk	No concerns	Major concerns	No concerns	Some concerns	Very low	["Within-study bias","Imprecision","Incoherence"]
I:J	1	Some concerns	Low risk	No concerns	Major concerns	No concerns	Some concerns	Very low	["Within-study bias","Imprecision","Incoherence"]

## Sheet: peripheral neurotoxicit
Comparison	Number of studies	Within-study bias	Reporting bias	Indirectness	Imprecision	Heterogeneity	Incoherence	Confidence rating	Reason(s) for downgrading
A:B	0	No concerns	Low risk	No concerns	Major concerns	No concerns	Some concerns	Low	["Imprecision","Incoherence"]
A:C	0	Some concerns	Low risk	No concerns	Major concerns	No concerns	Some concerns	Very low	["Within-study bias","Imprecision","Incoherence"]
A:D	0	Some concerns	Low risk	No concerns	No concerns	No concerns	Some concerns	Low	["Within-study bias","Incoherence"]
A:E	0	Some concerns	Low risk	No concerns	Major concerns	No concerns	Some concerns	Very low	["Within-study bias","Imprecision","Incoherence"]
A:F	0	Some concerns	Low risk	No concerns	No concerns	No concerns	Some concerns	Low	["Within-study bias","Incoherence"]
A:G	0	Some concerns	Low risk	No concerns	Major concerns	No concerns	Some concerns	Very low	["Within-study bias","Imprecision","Incoherence"]
A:H	0	Some concerns	Low risk	No concerns	No concerns	No concerns	Some concerns	Low	["Within-study bias","Incoherence"]
A:I	6	Some concerns	Low risk	No concerns	No concerns	No concerns	Some concerns	Low	["Within-study bias","Incoherence"]
A:J	0	Some concerns	Low risk	No concerns	Major concerns	No concerns	Some concerns	Very low	["Within-study bias","Imprecision","Incoherence"]
B:C	0	No concerns	Low risk	No concerns	Major concerns	No concerns	Some concerns	Low	["Imprecision","Incoherence"]
B:D	0	No concerns	Low risk	No concerns	No concerns	No concerns	Some concerns	Moderate	["Incoherence"]
B:E	0	No concerns	Low risk	No concerns	Major concerns	No concerns	Some concerns	Low	["Imprecision","Incoherence"]
B:F	0	Some concerns	Low risk	No concerns	No concerns	Major concerns	Some concerns	Very low	["Within-study bias","Heterogeneity","Incoherence"]
B:G	0	No concerns	Low risk	No concerns	Major concerns	No concerns	Some concerns	Low	["Imprecision","Incoherence"]
B:H	0	No concerns	Low risk	No concerns	No concerns	No concerns	Some concerns	Moderate	["Incoherence"]
B:I	1	No concerns	Low risk	No concerns	No concerns	No concerns	Some concerns	Moderate	["Incoherence"]
B:J	0	Some concerns	Low risk	No concerns	Major concerns	No concerns	Some concerns	Very low	["Within-study bias","Imprecision","Incoherence"]
C:D	0	Some concerns	Low risk	No concerns	Major concerns	No concerns	Some concerns	Very low	["Within-study bias","Imprecision","Incoherence"]
C:E	0	Some concerns	Low risk	No concerns	Major concerns	No concerns	Some concerns	Very low	["Within-study bias","Imprecision","Incoherence"]
C:F	0	Some concerns	Low risk	No concerns	Major concerns	No concerns	Some concerns	Very low	["Within-study bias","Imprecision","Incoherence"]
C:G	0	Some concerns	Low risk	No concerns	Major concerns	No concerns	Some concerns	Very low	["Within-study bias","Imprecision","Incoherence"]
C:H	0	Some concerns	Low risk	No concerns	Major concerns	No concerns	Some concerns	Very low	["Within-study bias","Imprecision","Incoherence"]
C:I	7	No concerns	Low risk	No concerns	No concerns	No concerns	Some concerns	Moderate	["Incoherence"]
C:J	0	Some concerns	Low risk	No concerns	Major concerns	No concerns	Some concerns	Very low	["Within-study bias","Imprecision","Incoherence"]
D:E	0	Some concerns	Low risk	No concerns	No concerns	No concerns	Some concerns	Low	["Within-study bias","Incoherence"]
D:F	0	Some concerns	Low risk	No concerns	Major concerns	No concerns	Some concerns	Very low	["Within-study bias","Imprecision","Incoherence"]
D:G	0	Some concerns	Low risk	No concerns	No concerns	No concerns	Some concerns	Low	["Within-study bias","Incoherence"]
D:H	0	Some concerns	Low risk	No concerns	Major concerns	No concerns	Some concerns	Very low	["Within-study bias","Imprecision","Incoherence"]
D:I	3	Some concerns	Low risk	No concerns	Major concerns	No concerns	Some concerns	Very low	["Within-study bias","Imprecision","Incoherence"]
D:J	0	Some concerns	Low risk	No concerns	Major concerns	No concerns	Some concerns	Very low	["Within-study bias","Imprecision","Incoherence"]
E:F	0	Some concerns	Low risk	No concerns	Major concerns	No concerns	Some concerns	Very low	["Within-study bias","Imprecision","Incoherence"]
E:G	0	Some concerns	Low risk	No concerns	Major concerns	No concerns	Some concerns	Very low	["Within-study bias","Imprecision","Incoherence"]
E:H	0	Some concerns	Low risk	No concerns	No concerns	Major concerns	Some concerns	Very low	["Within-study bias","Heterogeneity","Incoherence"]
E:I	3	Some concerns	Low risk	No concerns	No concerns	No concerns	Some concerns	Low	["Within-study bias","Incoherence"]
E:J	0	Some concerns	Low risk	No concerns	Major concerns	No concerns	Some concerns	Very low	["Within-study bias","Imprecision","Incoherence"]
F:G	0	Some concerns	Low risk	No concerns	Major concerns	No concerns	Some concerns	Very low	["Within-study bias","Imprecision","Incoherence"]
F:H	0	Some concerns	Low risk	No concerns	Major concerns	No concerns	Some concerns	Very low	["Within-study bias","Imprecision","Incoherence"]
F:I	4	Some concerns	Low risk	No concerns	No concerns	No concerns	Some concerns	Low	["Within-study bias","Incoherence"]
F:J	0	Some concerns	Low risk	No concerns	Major concerns	No concerns	Some concerns	Very low	["Within-study bias","Imprecision","Incoherence"]
G:H	0	Some concerns	Low risk	No concerns	Major concerns	No concerns	Some concerns	Very low	["Within-study bias","Imprecision","Incoherence"]
G:I	2	Some concerns	Low risk	No concerns	No concerns	No concerns	Some concerns	Low	["Within-study bias","Incoherence"]
G:J	0	Some concerns	Low risk	No concerns	Major concerns	No concerns	Some concerns	Very low	["Within-study bias","Imprecision","Incoherence"]
H:I	4	Some concerns	Low risk	No concerns	Major concerns	No concerns	Some concerns	Very low	["Within-study bias","Imprecision","Incoherence"]
H:J	0	Some concerns	Low risk	No concerns	Major concerns	No concerns	Some concerns	Very low	["Within-study bias","Imprecision","Incoherence"]
I:J	1	Some concerns	Low risk	No concerns	No concerns	Major concerns	Some concerns	Very low	["Within-study bias","Heterogeneity","Incoherence"]
